# Supplementary material for: The Combined Intervention of Aqua Exercise and Burdock Extract Synergistically Improved Arterial Stiffness: A Randomized, Double-Blind, Controlled Trial
Source: Metabolites. 2022 Oct 13;12(10):970. doi: 10.3390/metabo12100970 (PMC9609722; doi:10.3390/metabo12100970)
Supplement: Supplementary file 1 [file metabolites-12-00970-s001.zip]

Archive with 1 entries (1 files):
- metabolites-1840286-supplementary.pdf
